# Supplementary material for: Mate-value and relationship satisfaction: The moderating roles of mate retention behaviors
Source: PLoS One. 2022 Jan 18;17(1):e0262154. doi: 10.1371/journal.pone.0262154 (PMC8765655; doi:10.1371/journal.pone.0262154)
Supplement: S1 Dataset — (XLSX) [file pone.0262154.s001.xlsx]

## Sheet: Sheet1
Gender	Mate Value	B-P-IMR	C-I-IMR	B-P-CMR	C-ICMR	Satisfaction
0	7.21	1.1	0.68	1.28	0.65	3.14
0	8.32	1.34	0.71	1.62	0.94	2.86
0	7.64	1.21	0.91	1.12	0.71	2.71
0	7.32	1.13	0.54	0.98	1.17	3.14
0	5.96	0.75	1.45	0.79	1.32	3.29
0	6.71	0.89	1.68	1.23	1.02	3.29
0	7.93	1.19	1.05	1.56	1.09	3.43
0	7.79	1.28	0.9	1.08	0.61	3.43
0	5.21	0.83	1.42	0.73	0.85	2.71
0	4.93	0.49	1.58	0.7	1.49	2.29
0	7.39	1.17	0.9	1.26	0.84	3.14
0	7.43	1.14	0.79	0.84	0.93	3.29
0	7.57	0.99	0.83	1.28	0.59	4
0	7.93	1.41	0.85	1.53	0.61	3.81
0	6.43	0.91	1.25	0.82	1.63	3.71
0	7.46	1.22	1.01	1.35	1.23	3.29
0	7.75	1.94	0.69	1.26	0.73	3.86
0	7.32	1.24	0.92	1.09	0.65	3.57
0	6.43	1.03	1.35	0.94	1.26	3.57
0	6.46	0.94	1.76	0.69	1.38	1.71
0	7.58	1.19	0.75	1.28	0.84	3.71
0	8.43	1.83	0.63	1.63	0.8	6.67
0	6.39	0.79	1.5	0.88	1.24	2.57
0	5.96	0.78	1.43	0.72	1.11	1.86
0	8.71	1.73	0.7	1.38	0.94	3.43
0	6.75	0.86	1.64	1.14	1.21	3.29
0	8.04	0.75	0.63	1.69	0.72	3.43
0	5.5	1.1	1.47	0.65	1.41	2.71
0	6.41	0.89	1.43	0.76	0.86	2.71
0	8.21	1.59	0.7	1.58	1.14	3.71
1	6.96	0.95	0.75	1.2	1.38	3.1
1	6.29	1.03	0.9	1.11	0.98	3.29
1	5.64	0.68	1.47	0.95	1.39	2.96
1	6.29	1	1	1.21	0.96	3.34
1	7.89	1.59	0.75	1.47	1.46	3.43
1	5.39	0.67	0.86	0.82	1.27	3.12
1	6.39	1.01	1.79	1.01	1.07	3.28
1	6.73	1.19	1.56	0.87	1.19	3.49
1	7.57	1.67	1.49	1.59	0.85	3.46
1	6.68	0.85	1.6	1.32	0.93	2.39
1	7.58	1.39	0.69	1.52	1.21	3.18
1	6.43	0.83	0.9	1.39	1.18	2.6
1	7.82	1.53	0.76	1.22	0.67	3.29
1	7.39	1.41	1.03	1.53	0.79	3.19
1	5.42	0.61	2.05	1.25	0.9	2.51
1	7.29	1.23	1.15	0.95	1.02	3.14
1	7.86	0.98	0.87	1.36	0.73	3.29
1	7.82	1	0.97	0.92	0.87	3.33
1	8.61	1.79	0.76	1.64	1.42	4.14
1	8.54	1.35	0.9	0.86	0.63	3.57
